# Supplementary material for: A network-based analysis detects cocaine-induced changes in social interactions in Drosophila melanogaster
Source: PLoS One. 2023 Mar 23;18(3):e0275795. doi: 10.1371/journal.pone.0275795 (PMC10035901; doi:10.1371/journal.pone.0275795)
Supplement: S1 Protocols — It can be found at dx.doi.org/10.17504/protocols.io.e6nvwk7q2vmk/v1. (TXT) [file pone.0275795.s001.txt]

dx.doi.org/10.17504/protocols.io.e6nvwk7q2vmk/v1
