# Supplementary material for: A network-based analysis detects cocaine-induced changes in social interactions in Drosophila melanogaster
Source: PLoS One. 2023 Mar 23;18(3):e0275795. doi: 10.1371/journal.pone.0275795 (PMC10035901; doi:10.1371/journal.pone.0275795)
Supplement: S2 Table — Statistical values from networks over mid-level measures calculated using count as weight. (XLSX) [file pone.0275795.s014.xlsx]

## Sheet: Sheet1
	median COC	mean COC	std COC	median CTRL	mean CTRL	std CTRL
number of nodes:	29	28	0.739	31	31.111	0.716
number of communities, size = 1 (single nodes)	3	4.636	1.162	5	5.667	1.354
percentage of single nodes:	0.103	0.166	0.039	0.167	0.182	0.044
number of communities:	8	9	1.183	10	10.667	1.424
number of communities, nodes > 1	4	4.364	0.203	4	5	0.441
biggest community size	8	8.364	0.411	8	7.556	0.603
second biggest community	6	6.182	0.63	6	6.778	0.619
ave community size without single nodes:	5.4	5.438	0.336	5	5.333	0.486
