# Supplementary material for: A network-based analysis detects cocaine-induced changes in social interactions in Drosophila melanogaster
Source: PLoS One. 2023 Mar 23;18(3):e0275795. doi: 10.1371/journal.pone.0275795 (PMC10035901; doi:10.1371/journal.pone.0275795)
Supplement: S3 Table — Statistical values from networks over global level measures. (XLSX) [file pone.0275795.s015.xlsx]

## Sheet: Sheet1
	median COC	mean COC	std COC	median CTRL	mean CTRL	std CTRL
total nodes	29	28	0.739	31	31.111	0.716
total edges	62	59.909	7.392	50	55.444	10.06
ave degree	4.593	4.245	0.485	3.133	3.574	0.657
ave strength count	6.966	7.078	0.985	4.167	4.938	0.937
ave strength duration	16.917	21.927	4.073	8.979	7.776	1.25
edges ave	2.296	2.122	0.243	1.567	1.787	0.328
network density	0.183	0.157	0.017	0.108	0.119	0.022
shortest path len	2.128	2.165	0.048	2.499	2.579	0.144
diameter	4	4.545	0.207	6	5.778	0.401
reach	0.23	0.223	0.011	0.209	0.213	0.005
global efficiency	0.461	0.394	0.039	0.336	0.331	0.05
ave cl coeff unweighted	0.26	0.24	0.024	0.205	0.187	0.036
ave cl coeff w count	0.05	0.05	0.007	0.041	0.057	0.014
ave cl coeff w duration	0.005	0.011	0.003	0.008	0.021	0.008
transitivity	0.341	0.31	0.021	0.228	0.239	0.043
ave deg centrality	0.183	0.157	0.017	0.108	0.119	0.022
ave betw cent unweighted	0.031	0.031	0.002	0.036	0.033	0.003
ave betw c w count	0.037	0.037	0.003	0.038	0.037	0.003
ave betw c w duration	0.045	0.045	0.004	0.039	0.04	0.004
ave closseness unweighted	0.405	0.344	0.035	0.288	0.281	0.045
ave closseness w count	0.301	0.283	0.031	0.225	0.241	0.041
ave closseness w duration	0.217	0.245	0.044	0.201	0.251	0.061
degree heterogeneity	0.753	0.801	0.08	0.821	0.797	0.073
degree assortativity	-0.142	-0.119	0.034	-0.047	-0.097	0.065
number of components	4	5.636	1.162	6	7	1.462
biggest component size	25	23.364	1.274	27	24.778	1.57
Newman modularity U	0.207	0.208	0.019	0.332	0.339	0.04
Newman modularity	0.207	0.208	0.019	0.332	0.339	0.04
maximum modularity	0.72	0.703	0.012	0.76	0.744	0.014
relative modularity	0.286	0.298	0.029	0.434	0.459	0.056
Newman modularity D	0.197	0.229	0.027	0.408	0.371	0.042
maximum modularity D	0.72	0.703	0.012	0.76	0.744	0.014
relative modularity D	0.288	0.325	0.038	0.588	0.501	0.057
