# Supplementary material for: A network-based analysis detects cocaine-induced changes in social interactions in Drosophila melanogaster
Source: PLoS One. 2023 Mar 23;18(3):e0275795. doi: 10.1371/journal.pone.0275795 (PMC10035901; doi:10.1371/journal.pone.0275795)
Supplement: S4 Table — (XLSX) [file pone.0275795.s016.xlsx]

## Sheet: Sheet1
	t statistic	p value
Degree centrality	-4.077	0
Eigenvector centrality	-1.587	0.113
Closeness centrality	-4.262	0
Information centrality	-9.76	0
Strength distribution, weight=count	-4.368	0
Strength distribution, weight=duration	-5.306	0
Betweenness centrality	0.754	0.451
Betweenness centrality, weight=duration	-0.235	0.814
Betweenness centrality, weight=count	-0.009	0.993
Clustering coefficient, weight=duration	3.326	0.001
Clustering coefficient, weight=count	-0.106	0.916
