# Supplementary material for: A network-based analysis detects cocaine-induced changes in social interactions in Drosophila melanogaster
Source: PLoS One. 2023 Mar 23;18(3):e0275795. doi: 10.1371/journal.pone.0275795 (PMC10035901; doi:10.1371/journal.pone.0275795)
Supplement: S5 Table — (XLSX) [file pone.0275795.s017.xlsx]

## Sheet: Sheet1
	t statistic	p value
total nodes	3.025	0.007
total edges	-0.391	0.701
ave degree	-0.944	0.359
ave strength count	-1.578	0.133
ave strength duration	-3.186	0.008
edges ave	-0.944	0.359
network density	-1.561	0.138
shortest path len	3.166	0.011
diameter	2.122	0.057
reach	-0.117	0.908
global efficiency	-1.012	0.327
ave cl coeff unweighted	-1.186	0.253
ave cl coeff w count	-0.028	0.978
ave cl coeff w duration	1.355	0.2
transitivity	-1.229	0.238
ave deg centrality	-1.561	0.138
ave betw cent unweighted	0.67	0.515
ave betw c w count	0.023	0.982
ave betw c w duration	-0.198	0.845
ave closseness unweighted	-1.123	0.278
ave closseness w count	-0.92	0.371
ave closseness w duration	0.429	0.674
degree heterogeneity	0.259	0.799
degree assortativity	0.206	0.84
number of components	0.675	0.51
biggest component size	0.789	0.442
Newman modularity U	3.558	0.006
Newman modularity	3.558	0.006
maximum modularity	-0.046	0.964
relative modularity	2.977	0.013
Newman modularity D	3.389	0.004
maximum modularity D	-0.046	0.964
relative modularity D	3.391	0.003
